# Supplementary material for: Magneto-Fluorescent Mesoporous Nanocarriers for the Dual-Delivery of Ofloxacin and Doxorubicin to Tackle Opportunistic Bacterial Infections in Colorectal Cancer
Source: Int J Mol Sci. 2022 Oct 14;23(20):12287. doi: 10.3390/ijms232012287 (PMC9603674; doi:10.3390/ijms232012287)
Supplement: Supplementary file 1 [file ijms-23-12287-s001.zip]

Archive with 1 entries (1 files):
- ijms-1958339-supplementary.pdf
